# Supplementary material for: Asciminib Maintains Antibody-Dependent Cellular Cytotoxicity against Leukemic Blasts
Source: Cancers (Basel). 2024 Mar 26;16(7):1288. doi: 10.3390/cancers16071288 (PMC11010908; doi:10.3390/cancers16071288)
Supplement: Supplementary file 1 [file cancers-16-01288-s001.zip]

Archive with 1 entries (1 files):
- cancers-2901521-supplementary.pdf
